# Supplementary material for: Using stakeholder insights to enhance engagement in PhD professional development
Source: PLoS One. 2022 Jan 27;17(1):e0262191. doi: 10.1371/journal.pone.0262191 (PMC8794081; doi:10.1371/journal.pone.0262191)
Supplement: S5 File — (XLSX) [file pone.0262191.s007.xlsx]

## Sheet: script_SET
	Context:	This tool can help you self-assess and visualize strengths/opportunities with stakeholders for the purposes of career and professional development programming at your institution
	Instructions:	Based on your institutional knowledge, take 1 minute to quickly rank your perceived level of engagement in column B with the groups on the list in column A (rank 0 as no known engagement and 5 as well established engagement). It's OK to define your own likert scale to calibrate your level of engagement-or use our suggestion***.
	stakeholders*	engagement rating level (0-5)***	types of partnerships
			rating summary****
	faculty supporters	4	users	internal
**	faculty agnostics/nay-sayers	2	18	31
	admin staff	3
	graduate students	5
	postdocs	4
	Career Services	4	internal partners
	Industry Relations	2	13
	licensing office	1
	communications office	3
	alumni office	3
	economic development	1	external partners	external
	chamber of commerce/ small biz assn	0	10	19
	trade organizations	2
	professional societies	4
	funders	3
	national labs/foundations/ non-profits	2	employers
	local companies	4	9
	accelerators/incubators	0
	intellectual property firms	0
	biopharma	3
	* (optional) Enter your own labels to tailor to your institution. Try to be specific (i.e. don't say 'alumni' but rather, 'alumni relations office' or 'alumni association of Boston'). You can further break these down into lists of names and contact info.		****sums reflect the relative 'strength' in each area
	**note: engaging with naysayers/agnostics can be as valuable as engaging with your supporters
	***suggested likert scale	0	no interaction, little/no idea whom to contact
		1	have a short list of contacts, need to reach out, little/no personal connection
		2	reached out to one or more stakeholders, a few productive discussions
		3	know of and work with groups/people to engage, occasional activities together
		4	our offices/institutions/companies engage on a semi-regular basis
		5	well established, regular two-way engagement
	GENRE	A	Column3	SUB-GENRE	TOPIC	Column1	SUB-GENRE2	REVENUE	DATA
	faculty supporters	A	A	A	A	A		1	4
	faculty agnostics/nay-sayers	B	A	A				1	2
	admin staff	C	A	A	A			1	3
	graduate students	D	A	A	A	A	A	1	5
	postdocs	E	A	A	A	A		1	4
	Career Services	F	A	A	A	A		1	4
	Industry Relations	G	A	A				1	2
	licensing office	H	A					1	1
	communications office	I	A	A	A			1	3
	alumni office	J	A	A	A			1	3
	economic development	K	A					1	1
	chamber of commerce/ small biz assn	L						1	0
	trade organizations	M	A	A				1	2
	professional societies	N	A	A	A	A		1	4
	funders	O	A	A	A			1	3
	national labs/foundations/ non-profits	P	A	A				1	2
	local companies	Q	A	A	A	A		1	4
	accelerators/incubators	R						1	0
	intellectual property firms	S						1	0
	biopharma	T	A	A	A			1	3

## Sheet: Stakeholder Engagment Tool
												Context:	This tool can help you self-assess and visualize strengths/opportunities with stakeholders for the purposes of career and professional development programming at your institution.
												Instructions:	STEP 1: Create a list of stakeholders--start with our suggestions, or customize* for your institution & geographic area.
													(optional) Enter your own labels to tailor to your institution. Try to be specific (i.e. don't say 'alumni' but rather, 'alumni relations office' or 'alumni association of Boston'). You can further break these down into lists of names and contact info.
													**Note: Engaging with naysayers/agnostics can be as valuable as engaging with your supporters (blind spots/ alt perspectives)
													STEP 2: Based on your institutional knowledge, take one or two minutes with your team to quickly rank your perceived level of engagement (see engagement rating) with the stakeholder groups in the first column (rank 0 as no known engagement and 5 as well established engagement). It's OK to define your own likert scale to calibrate your level of engagement-or use our suggestion (below).
												Suggested likert scale:	0	No interaction, little/no idea who to contact
													1	Have a short list of contacts, need to reach out, little/no personal connection
													2	Reached out to one or more stakeholders, a few productive discussions
													3	Know of and work with groups/people to engage, occasional activities together
													4	Our offices/institutions/companies engage on a semi-regular basis
													5	Well established, regular two-way engagement
												Note: Microsoft Office 2016 or later must be used for optimal compatibility.
													ENTER YOUR OWN RATING:
												stakeholders*	engagement rating level (0-5)***	types of partnerships rating summary ****	stakeholder sum
												faculty supporters	4	users	internal
												faculty agnostics/nay-sayers**	2	18	31
												admin staff	3
												graduate students	5
												postdocs	4
												career services	4	internal partners
												Industry Relations	2	13
												licensing office	1
												communications office	3
												alumni office	3
												economic development	1	external partners	external
												chamber of commerce	0	10	19
												trade organizations	2
												professional societies	4
												funders	3
												foundations/non-profits	2	employers
												local companies	4	9
												accelerators/incubators	0
												intellectual property firms	0
												biopharma	3
														****sums reflect the relative 'strength' in each area
												*CUSTOMIZE YOUR TOOL:
												additional internal users can include:
												provost/president/vice-provost/dean(s)
												alumni
												student organizations
												additional internal partners can include:
												diversity and inclusion office
												faculty development office
												graduate school
												alumni affairs and development office
												business school
												international scholars office
												counseling services/accessibility office
												environmental health and safety office
												additional external partners can include:
												community groups
												patient advocacy organizations
												hospitals
												small business association
												local organizations
												additional employers can include:
												companies headquartered in your state
												alumni-owned organizations
												consulting firms
												research institutes
												policy think tanks
												national labs
														©2021 Susi Varvayanis

## Sheet: Instructions
INSTRUCTIONS
1. Fill out a first pass of the stakeholder engagement tool with your team or colleagues (quick responses; about two minutes).
2. Start to interpret results using the steps below (choose one approach for the exercise; once complete, data can be re-purposed for the additional activities later).
PURPOSE
This stakeholder engagement tool can quickly help you focus
❖ on existing strengths at your institution on which you can rely
❖ on areas of improvement and possible links to approach them strategically
❖ competencies in stakeholder engagement to assess for feasible futher action
USES
Ways to use this tool
❖ customize your own stakeholder list to tailor the exercise to your needs
❖ encourage your colleagues, partners or assigned teams to fill out a preliminary score for level of stakeholder engagement
❖ come together to see where perceptions align and where there might be differences in scores
ACTION
INTERPRETATION
❖ the sums in each quadrant indicate the relative strength in each stakeholder group (users, internal/external partners, employers)
❖ the scores toward the left or right of the plot indicate areas of focus externally (right, blue and grey) or internally (left, oranges and red)
❖ the top half of the plot reveals information on internal/external users (in orange and blue), the the lower half on internal/external partners (in red and grey)
Three approaches to action (choose one):
EVALUATE COMPETENCIES
1. Using this stakeholder engagement tool, start conversations in your group to identify a shared framework to address areas of strength and growth
2. Choose 1-3 areas to connect with stakeholders (some might be linked or be in one quadrant)
3. Identify the decisions to be made and develop an action plan based on these linked competencies
For example: Local companies and an accelerator/incubator might provide more opportunities around entrepreneurial career paths for postdocs, so contact them to set up group visits.
IDENTIFY CHALLENGES
1. Look at the chart to identify three barriers of potential growth in stakeholder engagement (lowest scores, to the inside of the circle)
2. Low scoring areas should be evaluated for feasibility and potential actions to take (or non-relevancy)
3. These areas might form the basis for discussion of actions to overcome challenges
For example: There are no business/tech parks nearby, so reach out to your industry relations office, national labs, or a trade org to spark ideas.
MAP YOUR STRENGTHS
1. In looking at the chart, identify three strengths (shaded-in ares reaching most to the outside of the circles)
2. Look for strengths in each quadrant of users, internal/external partners, and employers
3. Identify key individuals in these areas and bring them together with your team to discuss next steps for engagement
For example: Graduate students, career services, and professional society representatives are strengths so invite 2 representatives from each of those groups to brainstorm as a larger group for engagement ideas.
©2021 Susi Varvayanis
